# Supplementary material for: Ultrasound-assisted preparation of calcium malate and its absorption
Source: PLoS One. 2021 Jul 15;16(7):e0254583. doi: 10.1371/journal.pone.0254583 (PMC8282047; doi:10.1371/journal.pone.0254583)
Supplement: S1 Data — (XLSX) [file pone.0254583.s001.xlsx]

## Sheet: 补钙效果
			NCG					PCG					EG
	牛骨苹果酸钙	ACAR	1	2	3	平均值	标准差				平均值	标准差				平均值	标准差
		1week	31.693	31.547	30.743	31.3277	0.417696	38.091	37.95	39.453	38.498	0.677736	38.934	39.267	39.564	39.255	0.257336
		5th week	11.459	12.162	12.44	12.0203	0.41283	13.98	13.671	14.026	13.8923	0.157629	15.358	13.982	14.382	14.574	0.577923
		10th week	3.606	3.314	3.286	3.402	0.144702	5.589	3.731	4.679	4.66633	0.758578	5.501	5.449	5.324	5.42467	0.0742803
		ALP activity(kingunit/100mL)	9.801	9.631	9.567	9.66633	0.0987432	12.94	12.704	13.0247	12.8896	0.135695	12.821	13.611	12.785	13.0723	0.381178
		TRAP activity(U/L)	18.515	18.363	18.364	18.414	0.071419	15.349	15.171	15.562	15.3607	0.159838	13.3	13.104	14.367	13.5903	0.554985
		Serom calcium (mmol/L)	2.079	1.969	2.014	2.02067	0.0451541	2.44	2.39	2.563	2.46433	0.0726927	3.523	3.453	3.278	3.418	0.103037					NCG	PCG	EG
		serum phosphorus (mmol/L)	1.06	0.822	0.963	0.948333	0.097715	1.189	0.871	1.068	1.04267	0.131053	1.498	1.589	1.445	1.51067	0.0594661
		length of left femur(cm)	1.606	1.38	1.293	1.42633	0.131915	1.612	1.639	1.658	1.63633	0.0188739	1.74	1.664	1.734	1.71267	0.0344996
		Ca content of bone(mg/g)	144.892	147.328	146.987	146.402	1.077	179.367	176.013	180.56	178.647	1.92492	168.926	174.692	164.384	169.334	4.2181
		牛骨苹果酸钙
		ACAR	1week	5th week	10th week	ALP activity(kingunit/100mL)	TRAP activity(U/L)	Serom calcium (mmol/L)	serum phosphorus (mmol/L)	length of left femur(cm)	Ca content of bone(mg/g)
	NCG（蒸馏水）	1	31.693	11.459	3.606	9.801	18.515	2.079	1.06	1.606	144.892
		1	31.547	12.162	3.314	9.631	18.363	1.969	0.822	1.38	147.328
		1	30.743	12.44	3.286	9.567	18.364	2.014	0.963	1.293	146.987
	PCG（葡萄酸钙）	2	38.091	13.98	5.589	12.94	15.349	2.44	1.189	1.612	179.367
		2	37.95	13.671	3.731	12.704	15.171	2.39	0.871	1.639	176.013
		2	39.453	14.026	4.679	13.0247	15.562	2.563	1.068	1.658	180.56
	EG（牛骨苹果酸钙）	3	38.934	15.358	5.501	12.821	13.3	3.523	1.498	1.74	168.926
		3	39.267	13.982	5.449	13.611	13.104	3.453	1.589	1.664	174.692
		3	39.564	14.382	5.324	12.785	14.367	3.278	1.445	1.734	164.384
描述
		个案数	平均值	标准差	标准误差	平均值的 95% 置信区间		最小值	最大值			方差齐性检验
						下限	上限						莱文统计	自由度 1	自由度 2	显著性
一周	1	3	31.3277	0.511571	0.295356	30.0569	32.5985	30.743	31.693			一周	2.79006	2	6	0.139096
	2	3	38.498	0.830054	0.479232	36.436	40.56	37.95	39.453			第五周	2.27126	2	6	0.18434
	3	3	39.255	0.315171	0.181964	38.4721	40.0379	38.934	39.564			第十周	2.90456	2	6	0.13116
	总计	9	36.3602	3.82311	1.27437	33.4215	39.2989	30.743	39.564			ALP	6.10859	2	6	0.0357281
第五周	1	3	12.0203	0.505611	0.291915	10.7643	13.2763	11.459	12.44			TRAP	7.38305	2	6	0.0241206
	2	3	13.8923	0.193055	0.111461	13.4128	14.3719	13.671	14.026			血清钙	1.31181	2	6	0.33681
	3	3	14.574	0.707808	0.408653	12.8157	16.3323	13.982	15.358			血清磷	0.791279	2	6	0.495457
	总计	9	13.4956	1.22872	0.409574	12.5511	14.44	11.459	15.358			左股骨的长度	5.66554	2	6	0.0414932
第十周	1	3	3.402	0.177223	0.10232	2.96175	3.84225	3.286	3.606			骨钙含量	1.7993	2	6	0.244247
	2	3	4.66633	0.929065	0.536396	2.35841	6.97426	3.731	5.589
	3	3	5.42467	0.0909744	0.0525241	5.19867	5.65066	5.324	5.501			ANOVA
	总计	9	4.49767	1.0044	0.334798	3.72562	5.26971	3.286	5.589					平方和	自由度	均方	F	显著性
ALP	1	3	9.66633	0.120935	0.069822	9.36591	9.96675	9.567	9.801			一周	组间	114.829	2	57.4147	164.038	5.79323e-06
	2	3	12.8896	0.166192	0.095951	12.4767	13.3024	12.704	13.0247				组内	2.10005	6	0.350009
	3	3	13.0723	0.466846	0.269534	11.9126	14.232	12.785	13.611				总计	116.929	8
	总计	9	11.8761	1.67868	0.559562	10.5857	13.1664	9.567	13.611			第五周	组间	10.4903	2	5.24513	19.8203	0.00227197
TRAP	1	3	18.414	0.08747	0.0505008	18.1967	18.6313	18.363	18.515				组内	1.58781	6	0.264635
	2	3	15.3607	0.195761	0.113023	14.8744	15.847	15.171	15.562				总计	12.0781	8
	3	3	13.5903	0.679715	0.392434	11.9018	15.2788	13.104	14.367			第十周	组间	6.26479	2	3.13239	10.4084	0.0112004
	总计	9	15.7883	2.14303	0.714344	14.1411	17.4356	13.104	18.515				组内	1.80569	6	0.300949
血清钙	1	3	2.02067	0.0553022	0.0319287	1.88329	2.15804	1.969	2.079				总计	8.07048	8
	2	3	2.46433	0.08903	0.0514015	2.24317	2.6855	2.39	2.563			ALP	组间	22.0235	2	11.0117	126.966	1.22993e-05
	3	3	3.418	0.126194	0.0728583	3.10452	3.73148	3.278	3.523				组内	0.520381	6	0.0867301
	总计	9	2.63433	0.623767	0.207922	2.15486	3.1138	1.969	3.523				总计	22.5439	8
血清磷	1	3	0.948333	0.119676	0.0690949	0.651042	1.24562	0.822	1.06			TRAP	组间	35.7247	2	17.8623	105.489	2.11448e-05
	2	3	1.04267	0.160506	0.0926685	0.643946	1.44139	0.871	1.189				组内	1.01597	6	0.169329
	3	3	1.51067	0.0728309	0.0420489	1.32974	1.69159	1.445	1.589				总计	36.7407	8
	总计	9	1.16722	0.281718	0.0939059	0.950675	1.38377	0.822	1.589			血清钙	组间	3.05886	2	1.52943	170.507	5.16906e-06
左股骨的长度	1	3	1.42633	0.161562	0.093278	1.02499	1.82768	1.293	1.606				组内	0.0538193	6	0.00896989
	2	3	1.63633	0.0231157	0.0133458	1.57891	1.69376	1.612	1.658				总计	3.11268	8
	3	3	1.71267	0.0422532	0.0243949	1.6077	1.81763	1.664	1.74			血清磷	组间	0.544142	2	0.272071	17.9826	0.00292271
	总计	9	1.59178	0.153606	0.0512019	1.47371	1.70985	1.293	1.74				组内	0.090778	6	0.0151297
骨钙含量	1	3	146.402	1.31905	0.761555	143.126	149.679	144.892	147.328				总计	0.63492	8
	2	3	178.647	2.35753	1.36112	172.79	184.503	176.013	180.56			左股骨的长度	组间	0.131914	2	0.0659568	6.96187	0.0273112
	3	3	169.334	5.1661	2.98265	156.501	182.167	164.384	174.692				组内	0.056844	6	0.009474
	总计	9	164.794	14.664	4.88799	153.523	176.066	144.892	180.56				总计	0.188758	8
												骨钙含量	组间	1652.28	2	826.142	72.924	6.16917e-05
													组内	67.9729	6	11.3288
多重比较													总计	1720.26	8
因变量				平均值差值 (I-J)	标准误差	显著性	95% 置信区间
							下限	上限
一周	LSD	1	2	-7.170333*	0.483052	5.88021e-06	-8.35232	-5.98835	一周		一周
			3	-7.927333*	0.483052	3.26121e-06	-9.10932	-6.74535			组别		个案数	Alpha 的子集 = 0.05					31.328±0.295 a		31.328±0.295
		2	1	7.170333*	0.483052	5.88021e-06	5.98835	8.35232						1	2				38.498±0.479 b		38.498±0.479 **
			3	-0.757	0.483052	0.168131	-1.93899	0.424986			邓肯a	1	3	31.3277					39.255±0.182 b		39.255±0.182 **
		3	1	7.927333*	0.483052	3.26121e-06	6.74535	9.10932				2	3		38.498
			2	0.757	0.483052	0.168131	-0.424986	1.93899				3	3		39.255				12.020±0.292 a		12.020±0.292
第五周	LSD	1	2	-1.872000*	0.420028	0.00429749	-2.89977	-0.844229	第五周			显著性		1	0.168131				13.892±0.111 b		13.892±0.111 **
			3	-2.553667*	0.420028	0.000899865	-3.58144	-1.5259			将显示齐性子集中各个组的平均值。								14.574±0.409 b		14.574±0.409 **
		2	1	1.872000*	0.420028	0.00429749	0.844229	2.89977			a. 使用调和平均值样本大小 = 3.000。
			3	-0.681667	0.420028	0.155735	-1.70944	0.346104											3.402±0.102 a		3.402±0.102
		3	1	2.553667*	0.420028	0.000899865	1.5259	3.58144			第五周								4.666±0.536 b		4.666±0.536 *
			2	0.681667	0.420028	0.155735	-0.346104	1.70944			组别		个案数	Alpha 的子集 = 0.05					5.425±0.053 b		5.425±0.053 **
第十周	LSD	1	2	-1.264333*	0.44792	0.0302475	-2.36035	-0.168312	第十周					1	2
			3	-2.022667*	0.44792	0.00403602	-3.11869	-0.926646			邓肯a	1	3	12.0203					9.666±0.070 a		9.666±0.070
		2	1	1.264333*	0.44792	0.0302475	0.168312	2.36035				2	3		13.8923				12.890±0.096 b		12.890±0.096 **
			3	-0.758333	0.44792	0.141397	-1.85435	0.337688				3	3		14.574				13.072±0.270 b		13.072±0.270 **
		3	1	2.022667*	0.44792	0.00403602	0.926646	3.11869				显著性		1	0.155735
			2	0.758333	0.44792	0.141397	-0.337688	1.85435			将显示齐性子集中各个组的平均值。								18.414±0.051 a		18.414±0.051
ALP	LSD	1	2	-3.223233*	0.240458	1.0674e-05	-3.81161	-2.63485	ALP		a. 使用调和平均值样本大小 = 3.000。								15.361±0.113 b		15.361±0.113 **
			3	-3.406000*	0.240458	7.73513e-06	-3.99438	-2.81762											13.590±0.392 c		13.590±0.392 **
		2	1	3.223233*	0.240458	1.0674e-05	2.63485	3.81161			第十周
			3	-0.182767	0.240458	0.476004	-0.771146	0.405613			组别		个案数	Alpha 的子集 = 0.05					2.021±0.032 a		2.021±0.032
		3	1	3.406000*	0.240458	7.73513e-06	2.81762	3.99438						1	2				2.464±0.051 b		2.464±0.051 **
			2	0.182767	0.240458	0.476004	-0.405613	0.771146			邓肯a	1	3	3.402					3.418±0.073 c		3.418±0.073 ***
TRAP	LSD	1	2	3.053333*	0.335985	9.9667e-05	2.23121	3.87546	TRAP			2	3		4.66633
			3	4.823667*	0.335985	7.1488e-06	4.00154	5.64579				3	3		5.42467				0.948±0.069 a		0.948±0.069
		2	1	-3.053333*	0.335985	9.9667e-05	-3.87546	-2.23121				显著性		1	0.141397				1.043±0.093 a		1.043±0.093
			3	1.770333*	0.335985	0.00188486	0.948208	2.59246			将显示齐性子集中各个组的平均值。								1.511±0.042 b		1.511±0.042 *
		3	1	-4.823667*	0.335985	7.1488e-06	-5.64579	-4.00154			a. 使用调和平均值样本大小 = 3.000。
			2	-1.770333*	0.335985	0.00188486	-2.59246	-0.948208											1.426±0.093 a		1.426±0.093
血清钙	LSD	1	2	-.443667*	0.07733	0.00121831	-0.632886	-0.254447	血清钙										1.636±0.013 b		1.636±0.013 *
			3	-1.397333*	0.07733	1.84853e-06	-1.58655	-1.20811			ALP								1.713±0.024 b		1.713±0.024 *
		2	1	.443667*	0.07733	0.00121831	0.254447	0.632886			组别		个案数	Alpha 的子集 = 0.05
			3	-.953667*	0.07733	1.73333e-05	-1.14289	-0.764447						1	2				146.402±0.762 a		146.402±0.762
		3	1	1.397333*	0.07733	1.84853e-06	1.20811	1.58655			邓肯a	1	3	9.66633					178.647±1.361 b		178.647±1.361 **
			2	.953667*	0.07733	1.73333e-05	0.764447	1.14289				2	3		12.8896				169.334±2.983 c		169.334±2.983 **
血清磷	LSD	1	2	-0.0943333	0.100431	0.383842	-0.34008	0.151413	血清磷			3	3		13.0723
			3	-.562333*	0.100431	0.0013819	-0.80808	-0.316587				显著性		1	0.476004
		2	1	0.0943333	0.100431	0.383842	-0.151413	0.34008			将显示齐性子集中各个组的平均值。
			3	-.468000*	0.100431	0.00346771	-0.713747	-0.222253			a. 使用调和平均值样本大小 = 3.000。
		3	1	.562333*	0.100431	0.0013819	0.316587	0.80808
			2	.468000*	0.100431	0.00346771	0.222253	0.713747			TRAP
左股骨的长度	LSD	1	2	-.210000*	0.0794733	0.038417	-0.404464	-0.0155359	左股骨的长度		组别		个案数	Alpha 的子集 = 0.05
			3	-.286333*	0.0794733	0.0113272	-0.480797	-0.0918693						1	2	3
		2	1	.210000*	0.0794733	0.038417	0.0155359	0.404464			邓肯a	3	3	13.5903
			3	-0.0763333	0.0794733	0.3739	-0.270797	0.118131				2	3		15.3607
		3	1	.286333*	0.0794733	0.0113272	0.0918693	0.480797				1	3			18.414
			2	0.0763333	0.0794733	0.3739	-0.118131	0.270797				显著性		1	1	1
骨钙含量	LSD	1	2	-32.244333*	2.74819	2.31313e-05	-38.9689	-25.5198	骨钙含量		将显示齐性子集中各个组的平均值。
			3	-22.931667*	2.74819	0.00016093	-29.6562	-16.2071			a. 使用调和平均值样本大小 = 3.000。
		2	1	32.244333*	2.74819	2.31313e-05	25.5198	38.9689
			3	9.312667*	2.74819	0.0147	2.58809	16.0372
		3	1	22.931667*	2.74819	0.00016093	16.2071	29.6562			血清钙
			2	-9.312667*	2.74819	0.0147	-16.0372	-2.58809			组别		个案数	Alpha 的子集 = 0.05
*. 平均值差值的显著性水平为 0.05。														1	2	3
											邓肯a	1	3	2.02067
												2	3		2.46433
												3	3			3.418
												显著性		1	1	1
			左股骨的长度								将显示齐性子集中各个组的平均值。
			组别		个案数	Alpha 的子集 = 0.05					a. 使用调和平均值样本大小 = 3.000。
						1	2
			邓肯a	1	3	1.42633					血清磷
				2	3		1.63633				组别		个案数	Alpha 的子集 = 0.05
				3	3		1.71267							1	2
				显著性		1	0.3739				邓肯a	1	3	0.948333
			将显示齐性子集中各个组的平均值。									2	3	1.04267
			a. 使用调和平均值样本大小 = 3.000。									3	3		1.51067
												显著性		0.383842	1
											将显示齐性子集中各个组的平均值。
			骨钙含量								a. 使用调和平均值样本大小 = 3.000。
			组别		个案数	Alpha 的子集 = 0.05
						1	2	3
			邓肯a	1	3	146.402
				3	3		169.334
				2	3			178.647
				显著性		1	1	1
			将显示齐性子集中各个组的平均值。
			a. 使用调和平均值样本大小 = 3.000。

## Sheet: 补钙效果图
		1 week	5th week	10th week
	NCG	31.3277	12.0203	3.402
	PCG	38.498	13.8923	4.66633
	EG	39.255	14.574	5.42467
		0.295356	0.291915	0.10232
		0.479232	0.111461	0.536396
		0.181964	0.408653	0.0525241
		ALP (U/L)	TRAP (U/L)	Calcium (mmol/L)	Phosphorus (mmol/L)
	NCG	9.66633	18.414	2.02067	0.948333
	PCG	12.8896	15.3607	2.46433	1.04267
	EG	13.0723	13.5903	3.418	1.51067
		0.069822	0.0505008	0.0319287	0.0690949
		0.095951	0.113023	0.0514015	0.0926685
		0.269534	0.392434	0.0728583	0.0420489
		length of left femur(cm)	Ca content of bone(mg/g)
	NCG	1.42633	146.402
	PCG	1.63633	178.647
	EG	1.71267	169.334
		0.093278	0.761555
		0.0133458	1.36112
		0.0243949	2.98265
