# Supplementary material for: Ultrasound-assisted preparation of calcium malate and its absorption
Source: PLoS One. 2021 Jul 15;16(7):e0254583. doi: 10.1371/journal.pone.0254583 (PMC8282047; doi:10.1371/journal.pone.0254583)
Supplement: S2 Data — (XLS) [file pone.0254583.s002.xls]

## Sheet: 单因素
单因素实验
通过标定得出edta溶液的浓度为0.87775mg/ml，牛骨粉中钙含量为22.0665%，所以1g骨粉中含有220.665mg的钙离子。 在20ml溶液体系中，用移液管吸取2ml进行滴定，稀释10倍。	料液比(1:X)	料液比(1:X)	平均值（%）	标准差
	5	5	38.8228	0.519651
	10	10	49.5097	0.262518
	15	15	51.2864	0.738715
	20	20	50.5439	0.845265
	25	25	50.0136	0.975067
Ultrasonic time	超声时间（min）		平均值（%）	标准差
	0		1.96588	0.34578
	5		13.6835	1.81878
	10		20.8434	0.811305
	15		33.4131	0.936814
	20		52.2941	0.983683
	25		49.3771	0.65388
料酸比（1：X）			平均值（%）	标准差
	0		0.015452	0.00514		0
	0.5		23.5483	0.675046
	1		51.3925	1.25283
	1.5		52.8245	1.13255
	2		49.6423	0.519651
	2.5		49.9605	1.6278
ultrasonic power	超声功率（W）		平均值（%）	标准差
	0		2.0564	0.24585
	50		7.9555	1.75743
	150		28.6398	2.09075
	250		37.3908	0.649564
	350		29.4353	1.35633
	450		28.6398	1.37487
			平均值（%）	标准差
超声温度（°C）	25		46.9374	0.98082
	30		48.2103	0.566277
	35		52.1881	0.779476
	40		50.1196	1.15469
	45		50.597	0.595335

## Sheet: 响应面分析
	实验号	A 时间（min）	B 酸料比	C 功率（W）	转化率%
	1	1	0	1	50.6534
	2	0	1	1	55.7338
	3	-1	0	-1	51.9383
	4	0	0	0	52.4267
	5	0	-1	-1	44.3917
	6	-1	0	1	46.9032
	7	0	-1	1	46.6192
	8	-1	1	0	54.4952
	9	0	0	0	51.1427
	10	0	0	0	50.597
	11	1	0	-1	53.052
	12	0	1	-1	66.2573
	13	-1	-1	0	41.5277
	14	0	0	0	52.8245
	15	1	-1	0	46.3806
	16	0	0	0	50.6765
	17	1	1	0	57.8365
	表1响应面分析因素水平编码表
	Table 1 Coded values of independent variables in response surface design
	水平	因素
		X1	X2	X3
		时间(min)	料酸比（1：X）	功率(w)
	-1	16	0.5	200
	0	20	1	250
	1	24	1.5	300
	注：X1表示超声时间；X2表示料酸比；X3表示超声功率
	Response	1	转化率
	ANOVA for Response Surface Quadratic Model
	Analysis of variance table [Partial sum of squares - Type III]
		Sum of		Mean	F	p-value
	Source	Squares	df	Square	Value	Prob > F
	Model	502.19	9	55.8	35.25	< 0.0001	significant
	A-时间	21.31	1	21.31	13.46	0.008
	B-酸料比	383.69	1	383.69	242.36	< 0.0001
	C-功率	30.93	1	30.93	19.54	0.0031
	AB	0.57	1	0.57	0.36	0.567
	AC	1.74	1	1.74	1.1	0.3296
	BC	40.65	1	40.65	25.67	0.0015
	A^2	17.58	1	17.58	11.11	0.0125
	B^2	1.37	1	1.37	0.86	0.3834
	C^2	5.54	1	5.54	3.5	0.1036
	Residual	11.08	7	1.58
	Lack of Fit	6.85	3	2.28	2.16	0.2353	not significant
	Pure Error	4.23	4	1.06
	Cor Total	513.27	16
	The Model F-value of 35.25 implies the model is significant. There is only
	a 0.01% chance that a "Model F-Value" this large could occur due to noise.
	Values of "Prob > F" less than 0.0500 indicate model terms are significant.
	In this case A, B, C, BC, A ++2 +- are significant model terms.
	Values greater than 0.1000 indicate the model terms are not significant.
	If there are many insignificant model terms (not counting those required to support hierarchy),
	model reduction may improve your model.
	The "Lack of Fit F-value" of 2.16 implies the Lack of Fit is not significant relative to the pure
	error. There is a 23.53% chance that a "Lack of Fit F-value" this large could occur due
	to noise. Non-significant lack of fit is good -- we want the model to fit.
